# Supplementary material for: Genome-Scale CRISPR Knockout Screening Identifies BACH1 as a Key Regulator of Aflatoxin B1-Induced Oxidative Damage
Source: Antioxidants (Basel). 2022 Sep 10;11(9):1787. doi: 10.3390/antiox11091787 (PMC9495794; doi:10.3390/antiox11091787)
Supplement: Supplementary file 1 [file antioxidants-11-01787-s001.zip]

Archive with 1 entries (1 files):
- antioxidants-1890170-supplementary.pdf
